# Supplementary material for: CCNE1 expression in high grade serous carcinoma does not correlate with chemoresistance
Source: Oncotarget. 2017 Jul 15;8(37):62240–7. doi: 10.18632/oncotarget.19272 (PMC5617501; doi:10.18632/oncotarget.19272)
Supplement: Supplementary file 2 [file oncotarget-08-62240-s002.xlsx]

## Sheet: גיליון1
Supplementary Table 1: Patients’ characteristics
Patient #	Age	FIGO stage	Survival (days)	Survival status	H score	% PC
Matched Biopsy/interval debulking specimens
1	71	3C	919	Yes	170	70
2	68	4	1410	Yes	60	30
3	63	3C	1652	Yes	50	40
4	68	3C	655	No	10	5
5	76	4	870	Yes	150	60
6	79	4	1151	Yes	40	20
7	73	3C	2167	Yes	70	30
8	76	3C	812	Yes	170	80
9	76	3C	1312	No	10	10
10	74	3C	1054	Yes	180	80
11	59	4	927	No	20	10
12	81	4	1206	Yes	80	40
13	70	4	836	Yes	20	10
14	78	3C	477	No	120	60
15	63	4	620	Yes	70	30
16	64	3C	569	Yes	45	20
17	52	3C	1238	Yes	40	20
18	69	3C	1088	Yes	10	10
19	59	4	1073	Yes	100	40
20	59	3C	1255	Yes	30	20
21	74	4	1712	Yes	0	0
Unmatched interval debulking specimens
22	60	3C	204	No	30	20
23	69	3C	826	No	150	80
24	67	4	781	Yes	25	10
25	70	3C	977	Yes	120	70
26	61	4	570	Yes	80	40
27	57	4	1265	No	70	40
28	84	4	593	No	150	80
29	80	4	581	No	10	5
Primary debulking specimens
30	80	3C	584	Yes	20	20
31	64	3C	980	Yes	0	0
32	76	3C	690	No	20	10
33	60	3C	1123	Yes	30	20
34	74	3C	1465	Yes	0	0
35	55	3C	249	No	120	70
36	73	3C	892	Yes	40	30
37	47	4	887	No	0	0
38	59	3C	962	Yes	80	30
39	70	3C	1725	Yes	90	50
40	65	3C	949	Yes	10	10
Age, FIGO stage, survival period from time of first biopsy, survival status (Yesalive,No-dead), CCNE1 H-score and percent CCNE1-positive cells (PC), are presented for 21 cases with matched pre-treatment omental core biopsies and post-NACT debulking specimens, 8 cases with only post-NACT debulking specimens, and 11 cases of primary debulking specimens
